# Supplementary material for: Intraductal Carcinoma of the Prostate as a Cause of Prostate Cancer Metastasis: A Molecular Portrait
Source: Cancers (Basel). 2022 Feb 6;14(3):820. doi: 10.3390/cancers14030820 (PMC8834356; doi:10.3390/cancers14030820)
Supplement: Supplementary file 1 [file cancers-14-00820-s001.zip]

Archive with 1 entries (1 files):
- cancers-1568954-supplementary.pdf
